# Supplementary material for: Effects of Post-Curing Light Intensity on the Mechanical Properties and Three-Dimensional Printing Accuracy of Interim Dental Material
Source: Materials (Basel). 2022 Oct 4;15(19):6889. doi: 10.3390/ma15196889 (PMC9570601; doi:10.3390/ma15196889)
Supplement: Supplementary file 1 [file materials-15-06889-s001.zip]

Archive with 1 entries (1 files):
- materials-1929662-supplementary.pdf
